# Supplementary material for: Validation of the Motivated Strategies for Learning Questionnaire among clinical clerkship students in Malaysia
Source: PLoS One. 2025 Apr 8;20(4):e0319763. doi: 10.1371/journal.pone.0319763 (PMC11978056; doi:10.1371/journal.pone.0319763)
Supplement: S1 Appendix — (XLSX) [file pone.0319763.s003.xlsx]

## Sheet: Sheet1
			MSLQ content validation
	Expert 1	Expert 2	Expert 3	Expert 4	Expert 5	Expert 6	Expert 7	Expert 8	Experts in agreement	I-CVI
Item
Q1	1	1	1	1	1	0	1	1	7	0.875
Q2	1	1	1	1	1	1	1	1	8	1
Q3	1	1	1	1	1	1	1	1	8	1
Q4	0	1	1	1	1	1	1	1	7	0.875
Q5	1	1	1	1	1	0	1	1	7	0.875
Q6	1	1	1	1	1	1	1	1	8	1
Q7	1	1	1	1	1	1	1	1	8	1
Q8	0	1	1	1	1	1	1	0	6	0.75
Q9	0	0	1	1	1	1	1	1	6	0.75
Q10	1	1	1	1	1	0	1	1	7	0.875
Q11	0	1	1	1	1	1	0	0	5	0.625
Q12	1	1	1	1	1	0	1	1	7	0.875
Q13	1	1	1	1	1	0	1	1	7	0.875
Q14	0	1	1	1	1	1	1	1	7	0.875
Q15	0	1	1	1	1	1	1	1	7	0.875
Q16	1	1	1	1	1	1	1	1	8	1
Q17	0	1	1	1	1	1	1	1	7	0.875
Q18	0	1	1	1	1	1	1	1	7	0.875
Q19	0	1	1	1	1	1	1	1	7	0.875
Q20	1	1	1	1	1	1	0	1	7	0.875
Q21	1	1	1	1	1	1	1	1	8	1
Q22	0	1	1	1	1	1	1	1	7	0.875
Q23	0	1	1	1	1	1	1	1	7	0.875
Q24	0	1	1	1	1	1	1	1	7	0.875
Q25	0	1	1	1	1	0	0	1	5	0.625
Q26	0	1	1	1	1	1	1	1	7	0.875
Q27	1	1	1	1	1	1	1	1	8	1
Q28	0	1	1	1	1	0	1	1	6	0.75
Q29	0	1	1	1	1	1	1	1	7	0.875
Q30	0	1	1	1	1	0	1	1	6	0.75
Q31	1	1	1	0	1	1	1	1	7	0.875
Q32	1	0	1	1	1	1	1	1	7	0.875
Q33	0	1	1	1	1	0	1	1	6	0.75
Q34	1	1	1	1	1	1	1	1	8	1
Q35	1	1	1	1	1	0	1	1	7	0.875
Q36	1	1	1	1	1	0	1	1	7	0.875
Q37	0	1	1	1	1	0	1	1	6	0.75
Q38	0	1	1	1	1	0	0	1	5	0.625
Q39	0	0	1	1	1	1	0	1	5	0.625
Q40	1	1	1	1	1	1	1	1	8	1
Q41	0	1	1	1	1	1	1	1	7	0.875
Q42	1	0	1	1	1	0	1	1	6	0.75
Q43	0	1	1	1	1	1	1	1	7	0.875
Q44	0	1	1	1	1	1	1	1	7	0.875
Q45	0	1	1	1	1	1	1	1	7	0.875
Q46	1	0	1	1	1	0	0	1	5	0.625
Q47	0	1	1	1	1	0	1	1	6	0.75
Q48	0	1	1	1	1	0	1	1	6	0.75
Q49	1	1	1	1	1	1	1	1	8	1
Q50	0	1	1	1	1	1	1	1	7	0.875
Q51	0	1	1	1	1	0	1	1	6	0.75
Q52	0	1	1	1	1	0	1	1	6	0.75
Q53	1	1	1	1	1	1	1	1	8	1
Q54	1	1	1	1	1	0	1	1	7	0.875
Q55	1	1	1	1	1	0	1	1	7	0.875
Q56	0	1	1	1	1	1	1	1	7	0.875
Q57	0	1	1	1	1	1	0	1	6	0.75
Q58	1	1	1	1	1	1	0	1	7	0.875
Q59	0	1	1	1	1	1	1	1	7	0.875
Q60	0	1	1	1	1	1	1	1	7	0.875
Q61	0	1	1	0	1	0	1	1	5	0.625
Q62	0	1	1	1	1	0	1	1	6	0.75
Q63	1	1	1	1	1	0	1	1	7	0.875
Q64	0	1	1	1	1	1	1	1	7	0.875
Q65	1	1	1	0	1	0	0	1	5	0.625
Q66	0	1	1	1	1	0	1	1	6	0.75
Q67	1	1	1	1	1	1	1	1	8	1
Q68	1	1	1	1	1	1	0	1	7	0.875
Q69	1	1	1	1	1	0	1	1	7	0.875
Q70	1	1	1	1	1	1	1	1	8	1
Q71	0	1	1	1	1	0	1	1	6	0.75
Q72	1	1	1	1	1	0	1	0	6	0.75
Q73	1	1	1	1	1	1	1	1	8	1
Q74	0	0	1	1	1	0	1	1	5	0.625
Q75	0	1	1	1	1	0	1	1	6	0.75
Q76	1	1	1	1	1	0	1	1	7	0.875
Q77	0	1	1	1	1	0	1	1	6	0.75
Q78	1	1	1	1	1	1	1	1	8	1
Q79	0	0	1	1	1	0	1	1	5	0.625
Q80	0	1	1	1	1	0	1	1	6	0.75
Q81	1	1	1	1	1	1	1	1	8	1
									S-CVI/Ave	0.842593

## Sheet: Sheet2
	Profile of panel of experts for Content validation of instruments showing the fulfilment of criteria in clinical teaching and conceptualisation expertise
	Panel	UM	Non-UM	Expertise		Experience (years)
				Clinical/ subject	Theory, conceptualisation)
	Expert Panel 1		ü	Orthopedics/Health Professions Education	ü	>30
	Expert Panel 2		ü	Anatomy/ Medical Education	ü	15
	Expert Panel 3	ü		Medicine	ü	10
	Expert Panel 4	ü		Paeds Surgery/ Medical Education	ü	20
	Expert Panel 5	ü		Radiology/ Medical Education	ü	24
	Expert Panel 6		ü	Surgery/Health Professions Education	ü	>30
	Expert Panel 7		ü	Obs & Gynae/ Health Professions Education	ü	24
	Expert Panel 8		ü	Paediatrics	ü	14
