# Supplementary material for: Validation of the Motivated Strategies for Learning Questionnaire among clinical clerkship students in Malaysia
Source: PLoS One. 2025 Apr 8;20(4):e0319763. doi: 10.1371/journal.pone.0319763 (PMC11978056; doi:10.1371/journal.pone.0319763)
Supplement: S1 Dataset — (XLSX) [file pone.0319763.s005.xlsx]

## Sheet: Raw data (Anonymous)
Gender	Age	Acad_yr	CL_posting	Q1	Q2	Q3	Q4	Q5	Q6	Q7	Q8	Q9	Q10	Q11	Q12	Q13	Q14	Q15	Q16	Q17	Q18	Q19	Q20	Q21	Q22	Q23	Q24	Q25	Q26	Q27	Q28	Q29	Q30	Q31	Q32	Q33r	Q34	Q35	Q36	Q37r	Q38	Q39	Q40r	Q41	Q42	Q43	Q44	Q45	Q46
1	23	4	Internal Medicine	4	6	4	5	4	1	3	5	5	5	4	5	3	5	3	5	5	5	6	3	3	5	5	6	6	6	6	3	3	3	5	3	3	3	3	5	3	5	4	3	5	5	3	6	5	2
1	23	4	Emergency Medicine	5	5	4	4	4	2	6	5	5	6	6	6	6	4	5	6	6	6	2	5	5	5	6	6	2	5	5	5	5	1	6	5	5	4	5	6	5	5	2	6	5	5	5	5	4	5
2	23	4	Internal Medicine	5	6	5	7	5	5	5	6	7	7	7	5	5	4	7	6	7	7	7	7	7	7	6	6	7	7	7	7	7	7	7	7	1	6	7	7	1	6	7	2	7	7	6	7	7	7
1	23	4	Obstetrics and Gynaecology	3	7	6	5	3	4	1	6	5	7	7	6	7	6	5	6	7	6	2	4	5	7	7	6	3	7	7	5	5	6	7	7	5	7	5	6	6	5	6	2	6	6	5	7	7	4
2	23	4	Emergency Medicine	4	6	3	5	4	5	3	7	7	6	5	5	4	6	6	7	6	7	5	3	5	6	7	7	6	5	5	5	4	2	6	6	4	5	6	5	6	6	4	6	6	7	3	7	7	4
2	22	3	Paediatric Medicine	5	5	6	6	4	3	4	6	6	7	5	5	6	6	3	5	6	6	5	4	5	5	5	5	6	7	7	6	3	4	4	5	4	5	7	7	5	5	4	2	5	5	5	3	5	3
1	22	3	Surgery	3	6	2	6	5	4	6	6	6	5	7	5	5	5	6	5	6	6	5	5	5	6	7	7	5	6	6	6	4	7	6	6	3	5	7	6	6	6	6	2	6	6	6	5	6	6
1	22	4	Psychology	5	4	4	3	6	5	5	4	3	5	5	3	4	6	3	5	7	3	4	4	5	6	4	5	4	6	4	3	5	5	3	5	5	4	6	3	4	6	5	5	5	4	5	4	4	5
2	22	3	Paediatric Medicine	7	6	4	6	5	5	7	6	6	7	7	5	4	5	4	6	4	5	6	5	5	4	6	5	4	4	4	6	5	4	4	6	2	5	6	5	3	5	3	1	7	5	5	5	5	4
2	22	3	Surgery	4	4	4	4	4	5	4	4	4	5	4	4	4	4	4	5	5	4	5	4	5	4	4	4	5	4	4	4	4	5	4	4	4	4	4	4	3	5	4	3	4	5	4	4	4	4
2	22	3	Paediatric Medicine	5	5	5	5	5	3	4	4	5	4	7	4	4	5	3	6	6	6	6	4	5	5	5	5	6	6	6	6	4	4	4	5	3	5	5	6	5	5	2	5	4	4	4	5	4	5
2	22	3	Internal Medicine	6	7	4	6	4	4	3	5	5	5	4	5	4	4	5	7	7	7	4	5	5	7	7	7	5	7	5	5	5	4	4	5	3	5	5	4	4	4	4	4	5	5	5	5	7	5
1	22	3	Emergency Medicine	7	7	7	7	6	6	7	7	3	6	7	7	7	7	7	7	7	6	1	7	7	7	7	7	6	7	7	7	7	7	5	7	1	7	7	7	4	5	7	1	3	7	7	7	7	7
2	21	3	Paediatric Medicine	4	5	6	6	4	4	6	6	6	5	6	5	3	6	4	4	5	5	5	4	5	5	6	4	5	6	5	7	5	4	4	5	5	5	6	5	4	4	4	5	5	5	5	4	6	5
2	22	3	EYE/ENT	4	6	6	6	6	4	7	5	6	6	7	5	5	2	4	4	7	7	3	7	7	7	7	6	7	5	6	7	6	5	4	6	2	4	7	3	3	5	2	6	2	2	4	4	4	2
2	21	3	Paediatric Medicine	5	4	4	4	4	4	4	4	5	7	5	5	5	7	5	5	5	5	5	5	5	5	5	5	5	5	4	5	5	5	5	4	3	5	4	6	4	5	5	4	4	5	4	5	4	5
2	21	3	Surgery	3	6	4	7	5	2	7	6	7	6	7	5	4	4	3	5	4	7	4	6	6	6	7	7	7	5	6	6	4	7	5	5	6	4	3	4	2	3	5	3	3	6	3	2	7	5
2	22	3	Orthopaedics	4	5	7	4	2	3	5	7	6	6	6	4	4	6	3	5	5	6	7	2	3	6	5	4	6	5	5	7	4	7	3	6	4	3	6	4	5	3	4	4	4	5	3	3	5	4
2	22	3	Paediatric Medicine	4	5	5	5	4	3	4	4	4	5	5	5	3	5	3	4	6	6	3	4	4	5	6	4	4	5	6	6	4	3	4	5	4	3	6	4	4	3	4	5	5	4	4	4	6	5
2	22	3	Internal Medicine	3	5	6	6	3	1	5	5	5	4	6	3	4	5	2	3	6	6	5	4	4	4	7	4	6	6	6	6	5	5	4	4	4	4	4	2	4	4	5	5	3	5	4	4	4	4
1	22	3	EYE/ENT	4	4	4	4	4	4	4	4	4	4	4	4	4	4	4	4	4	4	4	4	4	4	4	4	4	4	4	4	4	4	4	4	4	4	4	4	4	4	4	4	4	4	4	4	4	4
1	22	3	Paediatric Medicine	5	6	5	5	3	4	5	5	6	6	6	4	4	5	4	5	5	5	4	4	4	6	6	5	6	5	5	7	5	5	4	6	4	4	6	5	5	4	6	1	7	6	5	5	4	4
1	21	3	Paediatric Medicine	5	5	4	5	5	5	4	3	3	5	6	5	4	6	5	5	7	5	5	5	5	5	5	5	5	6	5	7	5	5	5	4	3	4	4	5	5	5	5	3	5	6	5	5	5	5
2	22	3	Cardiothoracic Surgery	6	6	3	6	6	6	6	2	1	6	6	7	6	2	6	5	6	6	2	6	6	6	6	6	2	6	6	5	5	5	6	6	5	7	6	6	7	5	6	4	5	6	6	6	6	5
2	22	3	Internal Medicine	4	5	6	6	4	3	4	4	4	5	5	4	4	5	4	5	6	6	4	4	4	4	7	5	5	6	5	6	5	4	4	4	4	5	5	4	2	5	4	4	5	5	5	4	6	4
2	22	3	Paediatric Medicine	4	4	5	4	4	4	4	4	4	4	4	4	4	4	4	4	4	4	4	4	4	4	4	4	4	4	4	4	4	4	4	4	4	4	4	4	4	4	4	4	4	4	4	4	4	4
1	22	3	EYE/ENT	7	6	5	7	6	5	6	6	6	7	7	7	7	5	4	6	7	6	5	6	6	7	7	7	6	7	7	7	6	1	5	7	3	5	6	7	6	6	6	2	6	6	5	7	7	7
2	21	3	Surgery	5	7	6	7	5	3	7	7	7	7	7	6	5	6	3	6	6	6	6	6	7	7	7	5	5	7	7	7	4	5	5	7	6	6	5	1	5	2	4	3	7	6	4	3	7	7
2	21	3	Surgery	6	5	5	5	6	4	6	3	6	5	6	5	6	5	7	5	7	6	6	6	6	7	6	6	6	6	6	5	5	5	6	5	3	4	5	4	3	6	6	3	6	5	6	5	6	4
2	21	3	Paediatric Medicine	5	6	4	5	6	4	6	4	3	5	5	5	5	4	5	6	6	6	2	5	5	5	6	5	1	6	5	6	6	6	5	5	4	5	6	5	5	5	6	5	5	5	5	5	6	4
1	22	3	EYE/ENT	6	6	5	6	5	4	5	6	5	6	7	6	6	5	5	6	6	6	3	5	6	6	5	6	5	6	6	6	5	5	6	6	4	6	7	5	5	5	3	3	6	6	6	4	6	6
1	22	3	Internal Medicine	5	5	5	5	5	4	7	5	4	5	5	5	7	7	3	4	5	5	6	5	5	5	5	5	5	5	5	7	5	5	5	4	5	5	5	2	5	5	3	4	5	4	5	5	5	4
1	22	3	Surgery	6	7	7	6	3	5	7	7	7	7	7	7	7	7	5	7	7	5	7	3	7	7	7	6	5	7	7	7	5	7	5	6	5	6	6	3	5	7	5	3	6	6	7	6	7	7
3	22	3	EYE/ENT	6	6	6	6	3	5	6	7	6	6	6	5	3	6	2	4	5	5	6	2	4	6	6	5	6	6	6	7	4	4	4	5	5	5	6	4	5	2	5	6	6	6	5	6	7	6
1	22	3	EYE/ENT	7	7	1	7	7	7	5	2	7	6	7	7	3	2	7	7	7	7	2	7	7	7	7	6	6	7	7	2	7	4	7	7	5	6	6	6	6	6	7	1	7	7	6	7	7	7
2	22	3	Internal Medicine	6	6	4	5	4	4	5	5	7	7	6	6	6	6	3	3	3	6	7	4	3	6	7	7	7	3	5	7	5	6	3	5	3	4	7	3	2	3	5	2	5	7	3	6	7	6
2	22	3	Paediatric Medicine	5	6	3	6	5	5	5	5	5	6	6	5	5	5	3	5	5	5	3	5	5	5	5	6	3	5	5	6	5	6	5	5	3	5	5	5	3	6	3	2	5	5	2	3	5	5
2	22	3	Paediatric Medicine	5	7	7	7	5	4	7	7	7	7	5	6	5	7	3	4	7	7	7	4	5	6	6	6	7	7	6	7	6	5	6	5	5	2	3	1	6	1	1	2	6	6	5	5	5	4
2	22	3	Paediatric Medicine	4	5	5	5	4	5	4	6	6	6	7	5	5	7	4	4	6	5	3	3	4	4	5	4	6	5	5	4	3	5	5	5	5	4	7	5	4	2	4	4	5	6	4	4	7	5
2	22	3	Surgery	5	6	7	6	4	3	3	6	6	6	5	6	4	6	4	5	5	6	3	4	4	4	5	4	4	4	4	5	5	4	4	5	5	4	3	3	4	4	5	3	4	5	4	5	5	4
2	22	3	Internal Medicine	3	5	5	5	4	3	3	4	5	4	4	4	4	4	3	3	5	4	4	4	4	5	5	4	4	4	4	5	4	5	4	3	3	4	4	3	5	4	4	5	4	4	3	4	4	3
2	22	3	Surgery	5	6	7	6	4	2	5	6	7	7	7	4	7	7	2	6	6	6	6	3	3	6	7	6	6	7	7	7	4	7	4	6	3	5	5	5	4	5	5	5	5	5	2	3	4	4
2	22	3	Paediatric Medicine	6	7	5	7	1	4	7	7	5	7	7	4	5	7	4	7	7	7	6	2	4	7	7	7	4	7	7	7	6	7	6	7	1	5	7	5	2	7	7	6	5	7	3	5	7	5
2	22	3	EYE/ENT	5	6	6	6	4	5	5	5	5	6	5	5	5	6	4	6	6	7	7	4	5	4	4	4	4	5	5	7	5	5	5	5	3	5	5	5	3	5	5	3	5	5	4	5	5	5
2	22	3	EYE/ENT	7	7	4	4	4	4	5	5	5	6	6	6	5	7	5	5	7	7	5	6	5	7	7	6	5	7	7	5	6	4	5	6	3	6	6	5	3	5	7	3	6	6	7	6	6	4
1	23	3	EYE/ENT	5	7	4	7	6	5	7	3	6	7	7	7	7	4	6	7	7	7	1	6	7	7	7	4	5	6	6	5	7	7	7	4	5	3	6	6	5	5	5	1	7	7	5	5	7	5
1	88	3	Surgery	7	6	7	6	7	7	6	7	6	5	7	6	6	5	6	5	6	6	1	6	6	6	5	5	3	5	6	6	6	6	6	6	6	5	6	6	6	5	5	5	5	5	5	5	5	5
1	22	4	Psychology	4	7	4	6	5	4	5	6	6	7	7	6	5	5	4	4	6	6	3	5	6	6	6	6	4	6	6	6	5	6	5	5	6	5	6	5	6	4	3	5	6	6	6	6	6	6
2	23	4	Anaesthesiology	6	7	6	7	5	3	7	6	6	7	7	7	7	6	3	7	7	7	5	5	6	7	7	6	3	7	7	7	7	3	6	6	2	3	6	3	5	5	7	1	7	7	6	6	7	6
2	22	4	Emergency Medicine	4	7	6	5	4	3	4	7	7	6	5	4	4	6	4	6	6	6	6	4	5	5	6	4	7	6	5	7	5	7	5	6	2	4	5	4	2	6	7	4	6	6	4	5	6	5
1	24	5	Internal Medicine	2	7	3	4	4	2	4	3	2	6	4	5	4	5	3	5	4	4	4	4	4	4	4	4	4	4	4	4	4	4	4	4	4	4	4	4	4	4	4	4	4	4	4	4	4	4
1	25	5	Internal Medicine	6	6	6	6	6	6	5	6	6	6	6	6	6	6	6	6	6	6	5	4	5	5	5	5	4	5	5	6	3	5	4	6	2	6	6	6	2	6	6	2	6	6	6	6	6	6
2	24	5	Surgery	4	4	4	4	4	4	5	5	4	4	5	5	5	5	4	4	4	4	4	4	4	4	4	4	4	4	4	4	4	4	4	4	4	4	4	4	4	4	4	4	4	4	4	4	4	4
1	25	5	Surgery	4	4	4	4	4	4	4	4	4	4	4	4	4	4	4	4	4	4	4	4	4	4	4	4	4	4	4	4	4	4	4	4	4	4	4	4	4	4	4	4	4	4	4	4	4	4
1	24	5	Surgery	4	6	5	5	6	5	5	4	6	5	4	6	5	3	5	5	5	5	4	5	5	3	6	5	4	5	4	5	4	5	5	6	3	4	5	5	3	5	5	2	6	3	3	5	6	2
1	24	5	Internal Medicine	5	5	5	5	5	5	5	5	5	5	5	5	5	5	5	5	5	5	5	5	5	5	5	5	5	5	5	5	5	5	5	5	3	5	5	5	3	5	5	3	5	5	5	5	5	5
1	24	5	Internal Medicine	7	5	6	5	6	6	5	6	5	7	7	5	4	5	5	5	5	5	5	5	6	6	6	5	2	6	7	6	6	5	5	6	5	5	6	6	5	6	5	3	5	4	5	6	5	6
1	24	5	Internal Medicine	4	5	5	4	3	2	5	4	5	5	6	4	5	5	3	4	5	4	5	4	4	5	4	5	4	4	5	6	3	4	5	5	5	5	5	4	5	4	3	3	4	4	5	4	5	4
1	24	5	Primary Care Medicine	7	7	5	7	7	7	1	5	1	7	6	6	1	3	7	7	6	5	5	5	5	7	6	6	1	6	6	3	7	5	7	6	6	6	6	3	3	7	6	7	7	7	1	6	6	6
1	24	5	Primary Care Medicine	3	4	5	4	3	4	4	5	5	5	4	5	5	6	4	3	5	5	6	5	6	4	4	3	2	5	4	6	4	6	4	4	3	4	5	4	3	5	4	3	5	4	4	4	5	4
2	24	5	Internal Medicine	4	5	6	6	4	3	3	4	4	4	4	4	4	4	4	4	4	4	4	4	4	4	4	4	2	4	5	7	4	5	4	5	4	3	6	6	4	5	5	4	5	5	5	6	4	5
1	24	5	Surgery	4	4	4	5	3	3	5	4	5	5	5	5	3	4	3	5	4	4	5	3	4	5	5	5	5	4	5	6	5	3	4	4	3	4	5	4	3	4	4	5	4	5	3	4	6	4
2	88	5	Primary Care Medicine	5	6	6	5	4	4	5	6	5	6	6	5	3	6	4	6	5	6	7	3	4	5	6	5	5	5	6	7	5	4	3	5	5	4	6	3	3	4	3	3	5	5	4	3	5	4
1	24	5	Internal Medicine	5	6	7	6	5	4	5	7	7	3	6	6	6	7	6	7	7	7	6	6	6	6	5	7	1	5	5	5	5	1	6	5	1	6	3	5	1	6	6	3	6	6	1	5	6	6
2	24	5	Primary Care Medicine	3	6	5	6	6	3	5	6	5	6	6	5	6	5	4	3	5	5	4	5	5	5	5	5	5	5	5	5	5	5	5	5	5	3	6	4	5	4	4	3	5	5	5	3	3	4
1	24	5	Surgery	4	6	7	5	1	2	2	6	7	3	6	5	5	6	2	6	6	6	5	3	2	5	6	3	7	1	6	5	3	6	3	5	2	3	6	1	2	4	5	4	5	6	1	4	3	3
2	24	5	Surgery	7	7	5	7	5	5	7	7	7	7	7	5	7	7	5	7	7	5	5	5	5	7	7	7	5	7	7	7	5	5	5	7	5	7	7	7	6	7	2	4	7	7	7	7	7	7
1	24	5	Paediatric Medicine	1	1	1	1	1	1	1	7	7	7	7	1	1	7	1	7	1	1	7	1	1	1	1	1	7	1	1	7	1	1	1	1	1	1	1	1	1	7	1	7	1	1	1	1	1	1
1	25	5	Primary Care Medicine	3	6	5	4	7	7	4	5	1	6	5	5	6	5	4	5	5	5	3	5	5	4	6	6	3	2	2	2	7	4	7	4	3	3	6	1	3	6	3	4	4	2	2	2	5	3
1	24	5	Internal Medicine	5	5	6	6	5	5	6	5	5	5	6	5	5	6	6	4	6	6	5	5	6	6	6	5	3	5	5	7	4	4	5	7	6	3	6	3	3	4	5	2	4	5	3	5	5	5
2	25	5	Internal Medicine	3	5	7	7	4	2	5	6	6	6	5	5	7	7	3	2	4	6	7	5	4	7	6	5	2	5	5	6	5	3	5	7	4	5	5	5	1	6	7	3	5	7	3	6	7	5
2	24	5	Surgery	4	6	4	6	4	4	6	6	5	6	4	6	1	5	3	3	5	5	4	4	4	3	5	3	4	5	4	5	4	1	4	4	6	6	4	3	3	3	4	6	4	4	2	2	5	2
2	88	5	Primary Care Medicine	5	6	4	6	5	5	5	5	5	6	6	6	6	5	4	5	5	6	4	5	5	6	6	6	6	6	6	5	5	6	6	3	5	4	6	5	5	5	6	2	6	6	7	6	6	6
1	24	5	Primary Care Medicine	5	5	6	5	4	4	5	6	6	5	6	6	4	5	4	5	5	5	4	4	5	5	5	4	5	4	4	4	5	5	4	3	3	5	5	5	3	4	4	5	5	3	4	5	5	4
1	88	5	Paediatric Medicine	5	7	4	6	5	5	6	5	7	7	7	7	4	5	5	5	6	6	3	5	6	5	6	6	4	6	7	6	6	6	5	4	5	3	6	6	3	4	5	5	7	6	7	5	6	5
1	24	5	Primary Care Medicine	4	4	1	5	4	5	4	5	5	6	6	5	4	5	5	5	5	5	2	4	5	5	6	5	4	5	4	4	5	3	5	5	6	5	7	3	6	2	5	5	5	6	5	5	7	5
1	26	5	Primary Care Medicine	5	6	2	6	5	4	6	2	6	6	6	6	6	6	5	5	2	6	3	5	6	4	5	3	5	3	5	4	5	5	6	5	5	4	7	7	6	6	2	3	5	6	6	2	5	4
2	25	5	Paediatric Medicine	4	4	6	4	2	2	4	6	4	4	4	5	4	4	4	3	3	4	5	4	4	4	4	4	4	5	4	4	4	3	4	4	4	4	4	4	4	4	5	4	4	3	4	4	4	3
2	24	5	Internal Medicine	5	6	6	5	4	3	6	6	5	5	6	4	6	7	3	5	5	6	6	4	4	6	7	5	6	4	5	7	5	7	5	5	3	3	5	4	2	5	4	3	5	6	5	6	6	6
2	24	5	Primary Care Medicine	6	7	2	6	6	5	6	5	3	6	6	7	6	1	5	6	3	7	1	7	7	7	6	6	6	3	6	4	6	2	7	7	7	6	7	7	6	5	5	5	7	7	7	7	6	7
1	24	5	Paediatric Medicine	4	5	4	4	4	3	3	4	5	5	6	5	3	3	3	4	4	5	3	4	4	5	5	6	5	5	4	5	4	3	6	5	4	4	5	5	3	5	5	3	5	4	4	4	6	5
2	24	5	Internal Medicine	4	6	2	7	2	4	6	7	6	5	6	6	6	6	4	4	5	6	5	4	5	4	6	5	4	5	5	4	4	4	5	5	6	6	4	5	6	4	6	2	5	5	5	5	6	5
1	24	5	Paediatric Medicine	5	6	3	5	4	3	7	5	2	5	7	5	6	7	6	7	5	7	3	5	6	7	6	2	5	6	7	6	4	6	6	3	3	1	7	1	7	5	1	2	7	7	7	3	7	4
2	24	5	Primary Care Medicine	3	6	2	6	5	6	5	6	6	5	5	6	6	6	6	5	5	6	3	3	6	2	6	3	6	5	5	6	5	6	6	2	6	2	6	2	3	6	2	6	2	6	3	2	6	2
2	24	5	Paediatric Medicine	2	6	6	4	4	3	7	6	6	5	7	3	6	5	3	5	4	5	3	4	5	6	6	5	4	6	6	5	4	5	5	4	5	4	5	2	5	3	5	2	6	7	6	6	6	4
2	22	3	EYE/ENT	4	6	4	5	5	3	3	4	4	4	4	4	4	3	2	4	4	4	4	4	4	4	4	4	4	4	4	4	4	4	4	3	5	5	5	5	3	5	4	4	5	5	5	5	4	4
2	22	3	EYE/ENT	7	7	7	6	6	5	5	2	2	7	7	6	6	4	6	5	7	7	3	5	6	6	6	6	2	7	7	7	6	6	6	5	2	7	7	2	6	3	3	7	6	6	6	6	6	6
1	21	3	Internal Medicine	5	5	7	3	1	2	6	5	6	5	7	5	5	7	2	5	6	7	3	4	2	7	7	6	6	4	7	7	2	5	4	5	5	6	6	1	3	6	5	3	4	7	5	3	5	2
2	21	3	Internal Medicine	2	5	5	5	4	4	4	5	5	6	5	5	6	5	4	4	5	5	4	4	5	5	6	5	5	5	5	5	5	5	5	5	3	5	5	5	3	5	5	3	5	5	5	5	5	5
1	22	3	Internal Medicine	5	7	6	7	6	5	5	6	6	7	7	7	6	6	6	6	7	7	6	7	7	7	7	6	3	7	7	7	7	7	7	7	1	6	7	6	6	7	5	6	7	7	7	7	7	7
1	21	3	Surgery	1	5	7	5	6	5	4	5	3	5	5	5	5	5	4	7	6	5	4	5	5	6	5	4	5	5	5	6	5	6	5	5	4	6	6	6	4	5	5	3	5	6	4	5	6	5
2	22	4	Obstetrics and Gynaecology	7	7	7	7	4	4	7	7	7	7	7	7	7	7	5	7	7	7	6	4	4	7	7	7	7	7	7	7	7	7	7	7	3	3	7	5	3	7	7	1	7	7	5	4	6	6
1	22	4	Orthopaedics	5	6	5	7	6	5	7	5	5	7	7	6	7	2	5	7	7	6	3	6	6	7	7	7	5	6	7	4	6	3	6	7	7	5	6	7	7	6	6	2	7	7	7	7	6	6
2	22	3	Surgery	4	6	4	6	4	4	5	3	5	7	7	5	5	3	4	6	6	7	2	4	5	7	7	5	5	4	5	4	4	3	4	6	6	4	7	3	7	3	2	4	6	5	7	6	6	3
2	22	4	Psychiatry	4	5	6	6	6	6	7	7	6	6	6	6	6	6	3	3	4	3	7	3	3	6	6	6	6	6	6	5	5	5	6	5	3	5	4	5	3	5	6	3	5	5	4	5	5	5
2	23	5	Paediatric Medicine	7	7	4	7	7	7	4	7	7	7	5	7	4	5	3	5	5	4	4	5	4	4	4	3	6	6	6	5	6	5	7	5	3	4	4	4	4	4	4	4	4	4	4	4	4	4
2	23	4	Obstetrics and Gynaecology	5	5	5	5	5	4	7	6	7	6	6	6	6	6	3	6	6	6	2	4	5	6	6	5	4	7	6	6	4	7	7	5	3	5	4	6	1	6	5	2	5	7	7	5	3	4
1	23	5	Paediatric Medicine	5	5	5	5	5	5	5	5	5	5	5	5	5	5	5	5	5	5	5	5	5	5	5	5	5	5	5	5	5	5	5	5	3	5	5	5	3	5	5	3	5	5	5	5	5	5
3	88	5	Surgery	5	5	5	5	5	5	5	5	5	5	5	5	5	5	5	5	5	5	5	5	5	5	5	5	5	5	5	5	5	5	7	4	4	4	4	4	4	4	4	4	4	4	4	4	4	4
1	23	4	Orthopaedics	5	5	5	5	5	5	5	5	5	5	5	5	5	5	5	5	5	5	5	5	5	5	5	5	5	5	5	5	5	5	5	5	3	5	5	4	4	4	4	4	4	4	4	4	4	4
3	24	4	Paediatric Medicine	6	6	7	6	1	3	4	4	1	4	3	3	1	4	4	5	2	2	7	2	2	2	2	4	1	2	2	7	3	3	2	3	3	4	5	3	1	7	4	4	3	3	3	3	3	5
2	24	4	Emergency Medicine	5	6	5	5	3	4	3	6	7	7	6	5	5	7	5	4	5	5	7	4	5	5	7	4	6	5	5	7	4	4	5	5	3	3	6	4	6	3	7	2	2	5	6	6	6	6
2	23	4	Emergency Medicine	5	5	4	6	5	3	4	3	5	5	5	6	4	3	4	5	5	5	5	6	6	5	6	6	5	5	5	4	5	3	5	5	5	3	5	3	5	3	5	5	5	4	4	3	6	4
2	23	4	Psychiatry	6	6	3	6	6	6	4	5	6	6	7	6	4	5	6	6	5	6	2	6	5	6	5	6	4	5	6	5	6	2	5	6	4	5	6	4	2	5	6	3	5	4	3	3	4	5
2	24	4	Obstetrics and Gynaecology	5	5	6	6	4	4	7	7	6	6	6	5	7	5	5	5	5	5	5	5	6	5	5	6	6	5	5	5	5	6	5	5	2	5	6	5	2	5	6	3	6	5	6	6	5	5
1	23	4	Paediatric Medicine	7	7	7	7	4	5	6	7	4	7	3	7	7	7	6	7	7	7	7	7	7	7	7	6	4	7	7	4	7	6	7	6	5	7	7	3	5	4	6	5	6	6	4	6	6	5
1	23	5	Orthopaedics	5	5	3	4	4	3	4	4	4	4	3	4	4	4	4	4	4	4	3	3	4	4	3	4	4	4	4	4	4	4	4	4	4	3	5	5	5	4	3	5	4	4	4	4	4	4
2	23	4	Primary Care Medicine	6	6	6	6	6	5	7	5	7	7	7	7	7	5	5	7	6	7	7	7	7	6	7	7	7	7	7	6	6	7	6	6	1	5	4	3	1	7	5	1	3	5	4	6	7	6
2	23	4	Orthopaedics	5	5	5	5	4	4	4	4	5	5	7	4	5	5	4	5	5	7	7	6	7	5	5	5	5	6	7	7	5	6	5	5	3	5	5	5	4	5	5	4	4	5	6	6	7	5
2	23	4	Emergency Medicine	5	5	1	6	5	6	7	6	4	6	5	7	6	2	4	5	4	4	3	5	6	6	7	6	6	6	5	5	6	5	5	5	3	5	6	6	4	7	6	2	4	7	5	5	5	6
2	23	4	Orthopaedics	7	7	5	7	7	7	7	7	7	7	7	7	7	4	7	7	7	7	6	7	7	7	7	4	7	7	7	7	7	7	7	7	7	6	7	7	7	4	7	1	7	7	7	7	7	7
1	23	4	Obstetrics and Gynaecology	6	6	6	6	6	4	4	6	5	6	6	6	6	6	6	5	6	6	6	5	6	6	6	6	6	5	6	6	6	6	6	5	3	6	6	6	5	4	6	3	5	5	5	6	7	5
1	23	4	Paediatric Medicine	3	7	6	6	4	1	5	6	5	7	7	4	5	5	3	3	4	6	7	5	4	5	6	4	3	4	5	5	5	4	5	4	7	2	6	1	4	4	1	3	5	6	4	6	6	5
2	23	5	Surgery	4	7	3	7	1	3	5	2	6	7	7	6	7	4	2	5	7	7	6	3	5	7	7	7	6	7	7	7	7	7	7	3	7	4	7	6	4	7	4	7	7	7	7	5	7	5
1	23	4	Surgery	5	2	4	4	4	6	3	6	2	5	4	6	4	4	2	2	4	2	6	4	4	5	5	3	5	6	6	6	4	5	4	4	4	4	4	4	4	4	5	3	3	4	4	4	4	4
2	23	4	Emergency Medicine	1	6	1	6	5	4	4	7	5	6	7	5	7	7	4	5	4	5	3	5	5	4	4	4	1	6	5	2	5	5	5	2	5	1	5	1	4	5	6	4	5	6	5	6	5	5
1	23	4	Emergency Medicine	5	6	2	6	6	4	6	5	3	6	7	7	6	6	6	4	7	3	1	7	7	7	6	7	3	6	7	3	7	5	7	5	6	4	6	5	6	4	3	2	6	7	6	5	5	6
2	23	5	Internal Medicine	3	6	7	6	4	4	5	7	6	5	7	5	4	7	3	4	5	6	7	4	5	6	6	6	6	4	5	7	5	2	5	6	4	6	7	7	4	4	6	2	6	7	6	5	4	6
2	23	4	Internal Medicine	6	7	5	7	3	6	6	6	7	7	7	7	7	7	6	7	7	7	7	4	6	7	7	7	6	6	7	7	5	3	5	7	7	4	6	1	6	2	6	1	7	7	6	5	7	7
1	23	4	Obstetrics and Gynaecology	7	7	3	7	6	5	5	7	3	7	7	7	7	7	6	7	7	7	5	6	7	6	7	6	5	7	7	7	6	7	7	5	1	7	7	7	3	7	5	3	7	7	5	7	7	7
1	23	5	Internal Medicine	4	5	5	4	3	2	6	6	4	4	4	4	5	4	3	4	4	4	6	4	4	5	4	4	4	4	4	5	3	4	3	4	4	4	6	5	4	4	3	4	3	3	4	4	4	4
2	23	5	Psychiatry	4	6	7	5	2	2	2	7	6	5	4	5	4	6	3	4	4	5	5	3	3	4	6	4	4	5	4	6	4	5	2	5	3	3	5	4	3	3	4	3	5	4	3	2	4	2
1	23	4	Internal Medicine	2	2	3	4	3	2	2	3	6	5	6	6	4	5	2	4	4	4	5	4	5	4	4	5	5	5	4	5	5	5	5	4	4	4	5	4	2	4	4	4	5	4	5	5	5	5
2	23	4	Psychiatry	7	7	6	7	7	6	7	7	6	7	7	7	7	7	5	7	7	7	7	6	7	7	7	7	7	7	7	7	7	3	7	7	7	4	7	6	4	6	5	1	7	7	4	7	6	5
2	24	5	Orthopaedics	5	5	5	5	3	6	7	6	2	3	6	5	5	5	5	6	3	6	6	3	3	5	5	5	4	5	6	5	5	6	5	3	2	3	6	5	3	6	5	2	5	6	5	2	5	5
2	23	4	Obstetrics and Gynaecology	6	7	6	7	2	3	3	7	7	7	6	5	6	7	2	3	3	7	4	4	6	6	7	6	7	3	6	7	3	6	6	4	1	3	7	1	3	5	6	5	6	6	4	2	7	7
2	23	5	Surgery	5	7	6	6	4	5	6	6	7	6	7	6	6	6	5	6	6	7	6	5	5	6	6	6	5	7	7	7	5	6	5	6	4	4	7	5	4	3	4	3	7	5	4	4	3	4
2	23	5	Internal Medicine	3	3	5	5	3	3	4	6	6	6	6	5	5	5	3	3	4	5	5	3	5	5	5	4	5	4	5	7	4	5	5	4	3	3	5	3	1	3	5	3	3	4	4	3	5	5
1	23	4	Emergency Medicine	5	6	1	7	6	6	6	1	4	7	4	6	5	1	5	5	4	6	2	5	5	5	5	5	4	4	5	4	5	4	6	6	7	5	5	2	7	2	4	6	5	5	6	5	5	5
2	23	4	Orthopaedics	5	7	3	7	5	4	3	5	6	7	7	7	5	5	4	5	4	7	4	5	5	6	7	7	4	4	7	5	6	4	5	7	6	7	4	5	7	5	4	6	6	7	7	5	7	5
2	23	4	Internal Medicine	6	6	4	7	6	5	6	3	2	7	7	7	6	2	5	7	7	5	1	6	6	6	7	6	3	7	7	2	6	7	6	6	7	6	6	6	6	6	6	4	6	6	5	5	7	7
2	23	5	Internal Medicine	5	5	2	6	5	5	5	3	3	6	5	5	5	3	5	5	5	5	2	6	5	5	5	6	6	6	6	2	6	4	4	5	6	4	6	5	5	5	3	6	5	5	5	6	5	4
3	23	4	Internal Medicine	4	5	4	5	4	5	5	5	5	5	5	5	5	4	4	5	5	5	4	4	4	5	5	5	5	5	5	6	5	4	4	4	5	4	5	4	5	5	5	5	5	5	5	4	4	4
2	23	4	Cardiology	6	6	4	6	5	2	1	6	4	6	7	6	5	1	4	5	6	6	2	6	6	6	7	6	5	7	6	7	6	5	6	6	7	6	6	5	6	6	6	2	6	6	6	6	6	6
2	23	4	Internal Medicine	6	6	4	5	4	4	5	4	5	6	6	5	6	5	4	6	6	6	3	4	5	5	5	6	4	5	6	5	4	5	4	5	5	5	6	6	4	5	6	4	4	5	5	5	5	5
2	23	4	Internal Medicine	6	5	7	5	3	4	6	4	6	6	6	6	7	6	5	5	4	6	5	4	4	6	7	5	6	3	6	7	6	7	4	5	2	2	2	6	1	5	7	1	5	5	1	4	3	6
2	23	4	Internal Medicine	7	6	6	6	5	6	7	7	7	7	7	7	7	7	5	6	7	6	5	6	6	7	7	7	6	7	7	7	6	3	6	6	4	6	7	7	7	7	7	1	7	7	7	5	7	5
2	23	4	Obstetrics and Gynaecology	6	6	7	7	5	5	7	7	7	7	7	6	7	7	4	6	5	7	7	5	5	5	7	7	7	5	7	7	5	7	5	7	4	4	7	6	5	6	7	4	7	7	4	3	6	7
1	24	5	Obstetrics and Gynaecology	5	5	3	5	4	5	5	4	4	5	5	4	4	4	5	6	5	4	4	4	4	5	5	5	4	4	5	6	5	5	5	6	3	4	7	6	3	5	5	4	5	6	6	6	6	5
1	23	4	Surgery	5	6	6	7	4	5	3	5	7	7	6	5	7	5	4	6	4	7	3	6	7	4	6	5	5	7	7	6	7	6	5	5	5	6	7	7	6	4	7	3	6	5	7	6	7	6
1	23	4	Psychiatry	6	6	1	5	4	6	3	5	5	5	7	7	4	2	5	6	3	5	3	6	6	5	5	5	2	4	4	4	6	4	5	5	5	4	5	5	6	6	5	5	6	7	5	3	5	6
1	23	4	Internal Medicine	4	6	2	7	6	2	2	5	6	6	7	7	1	5	2	4	7	6	5	3	4	2	6	5	3	6	6	7	6	1	5	5	6	5	6	3	6	4	3	6	5	6	5	3	6	6
2	23	4	Obstetrics and Gynaecology	3	5	5	6	4	4	3	3	3	5	5	5	3	6	4	4	6	5	5	4	4	4	4	4	3	6	5	2	5	3	4	5	5	3	6	2	5	4	5	5	5	5	5	3	4	4
2	23	4	Psychiatry	1	7	4	7	7	4	7	7	4	4	5	7	5	5	5	5	5	4	5	5	5	5	5	4	5	6	6	5	6	5	6	7	3	4	4	4	3	7	5	4	5	5	5	5	3	7
2	23	4	Internal Medicine	4	6	5	6	6	5	6	6	6	6	6	6	6	7	5	6	6	6	5	6	6	6	6	6	6	6	6	7	7	6	6	6	1	6	6	5	2	3	6	2	6	6	4	7	6	6
2	88	4	Obstetrics and Gynaecology	6	7	2	7	6	6	7	6	7	7	7	7	7	5	5	6	7	7	3	6	7	7	7	5	4	7	7	7	6	7	5	7	6	7	7	7	6	7	7	3	7	7	6	5	7	6
2	23	4	Anaesthesiology	5	6	5	6	4	4	5	6	5	6	6	4	5	6	4	4	4	5	5	4	5	6	6	5	5	5	6	6	4	2	4	5	5	4	6	4	4	5	5	3	5	6	5	6	6	4
2	23	4	Emergency Medicine	5	6	3	6	4	3	5	7	4	6	5	5	5	7	3	4	5	4	5	4	5	5	5	6	5	6	5	5	4	5	5	5	5	4	6	4	4	3	3	6	5	5	5	4	5	4
2	23	4	Elective Posting	5	6	4	6	5	4	5	5	5	6	6	5	5	4	4	5	5	5	5	4	7	5	6	5	5	5	6	6	5	6	5	6	4	4	5	5	4	5	5	3	5	5	5	6	6	6
1	23	5	Paediatric Medicine	5	6	6	6	4	6	5	6	6	7	7	5	6	6	5	5	5	7	7	5	5	5	6	5	7	6	6	7	5	3	5	6	2	3	6	5	2	3	2	2	5	5	4	5	3	3
2	23	4	Emergency Medicine	4	6	4	7	4	3	3	4	6	7	7	7	2	4	3	4	6	4	3	4	5	7	7	5	5	6	7	5	5	2	4	6	6	5	6	7	4	5	6	3	7	6	4	4	7	5
2	23	4	Psychiatry	6	6	3	2	6	3	3	7	5	5	5	5	5	5	3	5	3	5	6	3	4	3	4	4	5	3	3	7	4	5	4	4	4	4	5	4	5	4	4	4	5	6	3	4	5	4
2	23	4	Surgery	5	6	3	5	4	4	6	5	5	7	7	5	5	5	4	5	6	7	4	4	5	6	7	6	4	5	5	3	5	7	5	5	5	4	7	4	6	3	5	3	7	7	5	6	2	5
1	23	4	Psychology	3	6	5	6	3	5	3	6	5	7	5	6	3	6	4	3	6	7	6	4	6	6	6	4	7	5	7	7	4	5	4	5	3	3	6	3	2	5	4	5	6	6	3	3	7	5
1	23	4	Internal Medicine	3	6	6	5	4	5	5	6	5	6	6	5	6	7	5	5	5	6	7	5	5	4	5	3	4	5	5	7	5	5	5	4	3	4	7	4	1	6	6	3	5	5	3	3	5	4
2	23	5	Internal Medicine	7	7	1	7	7	7	7	5	1	7	7	7	5	4	7	7	7	5	7	5	7	7	7	5	5	7	7	7	7	7	5	7	3	7	7	7	4	7	7	4	7	7	7	5	7	7
1	22	4	Obstetrics and Gynaecology	1	7	7	7	1	4	2	4	4	4	4	4	4	4	4	4	4	7	5	4	5	4	4	4	1	7	4	4	4	1	1	3	4	5	3	5	4	4	4	4	4	4	4	4	4	4
2	23	5	Internal Medicine	5	5	3	5	5	5	5	3	5	5	3	5	5	5	5	5	5	5	3	5	5	5	5	5	5	5	5	5	5	5	5	5	6	5	5	5	5	5	5	5	5	5	5	5	5	5
2	23	4	Internal Medicine	3	6	6	7	5	4	7	4	1	7	5	6	6	5	4	6	7	6	2	6	7	7	7	7	2	7	7	4	5	5	6	6	6	6	7	7	7	6	6	5	7	7	6	7	7	6
2	24	4	Paediatric Medicine	2	6	2	7	5	2	2	7	7	6	7	5	6	7	1	6	5	6	6	4	4	5	7	5	5	6	7	7	6	2	4	7	3	5	5	1	2	3	2	2	6	7	3	3	7	3
2	23	4	Internal Medicine	4	6	2	5	5	4	5	5	5	6	3	5	2	3	4	4	6	4	4	5	5	7	7	6	4	5	5	3	5	3	5	6	5	5	7	5	5	4	5	3	5	6	4	5	6	4
1	24	4	Psychiatry	5	5	1	6	5	5	5	2	5	7	6	6	6	3	5	5	6	6	2	6	6	5	6	4	5	6	6	4	6	5	5	6	7	5	7	5	7	6	3	5	6	6	6	6	6	6
2	23	4	Internal Medicine	5	6	5	6	5	5	3	6	4	6	6	6	4	2	4	5	6	4	5	5	5	5	6	5	3	6	5	6	6	2	5	4	6	5	6	4	4	5	6	6	5	6	4	6	6	6
1	88	4	Primary Care Medicine	6	6	2	6	5	3	4	5	6	6	5	4	3	3	4	6	5	6	4	4	4	5	6	4	6	5	6	2	5	3	5	5	4	3	7	4	6	4	4	3	5	5	5	5	6	5
1	23	5	Orthopaedics	5	7	5	5	4	5	6	7	7	7	7	7	2	7	4	6	6	7	3	6	5	6	7	7	6	7	7	6	6	5	6	7	4	5	6	6	6	4	5	2	7	7	6	5	6	6
2	23	4	Psychiatry	4	6	5	6	3	2	6	7	5	5	5	5	4	5	2	5	5	6	3	4	5	6	6	5	5	5	5	5	4	4	6	4	5	4	4	2	5	4	4	6	4	4	4	4	4	4
2	23	4	Emergency Medicine	4	7	5	6	5	3	4	4	6	7	6	6	6	6	6	6	7	7	3	6	7	6	6	6	6	6	7	6	6	7	6	6	4	4	5	4	3	5	6	4	6	6	6	6	6	4
2	23	4	Primary Care Medicine	6	7	7	6	4	4	6	7	5	7	6	5	5	7	5	6	4	6	6	4	6	6	7	6	6	5	6	7	5	4	4	4	5	4	7	7	4	6	5	2	7	7	5	7	7	6
1	23	5	Internal Medicine	2	6	5	6	5	5	2	6	2	6	6	6	6	6	3	6	6	7	5	5	6	6	4	3	2	4	5	7	4	5	6	4	3	5	6	5	1	5	6	3	2	5	5	6	5	2
2	23	4	Emergency Medicine	5	6	7	5	6	5	7	6	6	6	6	5	7	5	5	6	7	5	7	5	6	6	7	6	5	5	5	7	5	7	7	4	4	4	5	4	2	5	5	2	6	5	5	5	6	5
2	23	4	Orthopaedics	6	7	4	6	5	5	6	5	7	7	5	5	4	6	5	7	6	7	3	6	6	6	6	5	3	5	6	7	5	2	6	6	4	1	7	6	4	6	5	1	6	6	4	4	2	5
1	24	5	Paediatric Medicine	5	5	4	5	6	6	5	4	1	5	7	5	7	1	4	7	7	6	3	7	7	5	7	7	1	7	6	5	6	6	6	4	6	3	7	5	4	5	5	2	5	5	5	5	5	5
2	24	4	Internal Medicine	3	4	6	4	4	4	4	5	4	4	6	4	4	5	3	4	4	4	6	4	4	5	5	4	5	4	5	6	4	4	4	5	4	3	6	3	4	3	3	4	4	5	4	4	4	5
2	23	4	Emergency Medicine	4	7	3	7	5	5	6	5	7	7	7	7	7	3	5	4	7	7	5	5	7	7	7	5	7	7	7	7	6	7	6	7	5	6	6	5	4	4	4	4	6	7	4	5	5	3
2	23	4	Orthopaedics	5	7	5	6	5	6	5	6	5	7	6	6	6	6	5	6	5	7	6	6	6	7	6	6	7	5	6	6	6	5	6	6	6	6	7	6	5	2	6	6	5	6	6	6	6	6
1	23	4	Orthopaedics	1	6	5	5	1	2	5	4	6	6	6	2	5	5	2	2	2	5	4	4	4	5	5	1	5	2	5	4	4	5	5	5	3	2	6	2	1	4	5	2	6	4	2	2	1	2
1	23	4	Psychiatry	3	3	5	4	3	3	3	5	1	4	5	4	1	7	1	6	4	4	7	3	2	4	4	4	1	4	3	5	4	3	3	1	3	4	5	1	5	3	6	1	4	4	1	3	3	3
2	88	4	Psychiatry	5	7	6	5	5	3	7	6	5	7	7	5	7	1	3	4	6	6	1	6	6	6	7	5	6	7	7	6	7	6	7	7	2	3	7	4	2	3	1	2	5	6	3	5	1	3
2	23	4	Obstetrics and Gynaecology	5	6	7	6	3	2	7	7	7	7	7	5	7	7	3	6	6	7	7	4	7	7	7	6	7	3	7	7	7	7	4	6	2	5	6	7	1	4	2	6	3	4	2	6	6	3
1	23	5	Surgery	7	7	4	6	6	5	5	6	5	7	6	6	6	5	6	6	6	6	6	6	6	7	6	6	4	6	6	4	6	5	6	6	5	5	6	6	4	5	5	2	6	5	6	5	6	4
2	22	4	Surgery	5	5	3	5	4	4	6	4	5	6	5	5	5	3	4	5	6	6	6	5	5	6	6	5	5	6	6	7	5	5	5	5	6	5	7	5	5	5	7	3	6	5	5	5	6	5
2	23	4	Internal Medicine	5	6	3	5	4	5	6	5	5	5	5	5	5	4	4	5	5	5	3	4	5	5	5	4	5	5	5	4	5	4	5	4	6	4	5	5	5	4	5	3	5	5	5	5	5	4
2	23	4	Obstetrics and Gynaecology	5	7	6	6	4	4	5	7	5	6	7	6	5	6	3	4	6	7	6	4	5	6	6	5	6	6	7	7	5	4	5	6	5	5	6	4	3	2	7	4	5	5	6	6	6	4
2	23	4	Psychiatry	3	6	4	5	2	2	3	3	5	6	6	5	2	3	2	4	3	5	5	3	2	5	5	5	6	4	5	6	4	2	4	3	3	3	6	2	5	3	5	2	4	5	5	5	4	4
2	23	4	Emergency Medicine	6	5	5	6	4	3	4	5	6	5	6	6	1	6	4	6	7	6	6	5	5	6	7	7	4	7	7	7	3	4	5	6	1	5	7	1	2	4	5	7	5	7	4	6	7	7
1	23	5	Paediatric Medicine	5	7	4	7	7	6	5	7	4	7	7	7	7	7	7	5	7	7	3	7	7	7	7	7	4	7	7	7	7	5	7	4	5	6	6	7	6	7	4	1	7	4	7	7	7	5
2	23	4	Emergency Medicine	4	5	4	4	4	4	4	5	4	4	5	4	4	5	4	4	5	5	5	4	5	5	5	4	4	5	5	6	4	5	4	4	5	4	4	4	6	4	3	5	4	4	4	4	6	5
1	23	4	Primary Care Medicine	5	7	2	5	4	6	7	4	5	6	6	5	7	3	4	6	6	7	3	5	5	6	6	4	2	4	5	5	6	2	5	5	6	3	4	6	6	5	6	5	6	7	4	5	6	4
2	23	4	Primary Care Medicine	5	6	6	5	4	3	4	6	6	6	6	5	4	6	4	5	5	5	5	4	6	6	7	4	5	5	6	7	4	5	3	5	4	3	7	6	6	4	5	6	7	7	6	5	7	6
2	23	4	Obstetrics and Gynaecology	5	7	2	6	5	4	5	3	4	6	6	6	5	2	5	7	7	7	4	5	6	6	7	5	4	7	7	6	5	4	6	5	6	6	5	6	6	6	5	3	7	5	5	5	7	5
1	23	4	Orthopaedics	6	6	4	6	4	4	6	5	2	6	6	6	6	6	5	6	5	6	5	4	5	5	5	4	2	4	6	7	5	5	5	5	5	5	5	2	6	5	6	2	6	6	6	4	6	5
2	23	4	Paediatric Medicine	4	5	3	5	5	4	6	4	4	5	5	6	3	4	5	4	5	5	6	5	4	4	5	5	4	5	6	7	6	3	5	5	5	5	6	4	5	5	6	5	6	5	5	4	5	5
1	23	4	Psychiatry	7	7	4	7	7	6	5	4	6	7	5	7	5	5	6	6	6	6	6	6	6	6	6	6	6	6	6	5	5	6	5	5	5	5	5	5	2	6	6	3	6	5	6	6	6	7
1	23	4	Surgery	4	7	5	5	7	6	7	6	5	6	5	7	7	5	5	5	6	7	4	7	7	5	5	5	6	7	7	7	7	5	7	6	5	6	7	3	2	5	5	3	6	6	6	6	6	6
2	23	4	Primary Care Medicine	5	7	5	7	7	4	7	7	7	7	7	7	7	7	6	7	7	7	6	6	7	6	7	6	6	6	7	7	6	7	6	7	2	4	7	6	3	5	4	7	5	6	5	5	5	6
2	23	4	Emergency Medicine	5	6	4	6	5	4	4	5	6	6	6	6	6	6	4	5	6	6	4	4	6	6	6	6	6	6	6	7	6	6	6	5	2	5	6	5	2	6	6	4	5	6	6	6	6	4
1	23	5	Internal Medicine	3	3	3	7	3	5	7	3	7	6	5	5	5	2	5	5	5	5	2	5	6	5	5	5	2	5	2	5	5	5	5	2	5	2	7	1	6	4	2	3	2	6	5	6	5	6
1	23	4	Paediatric Surgery	4	6	2	7	5	3	5	3	5	5	5	6	5	4	4	4	4	5	4	5	5	4	6	6	2	5	5	7	5	3	4	6	3	5	6	4	5	5	5	3	5	5	4	4	6	5
1	23	5	Psychology	4	6	3	5	7	4	6	5	6	6	5	7	4	5	5	5	5	6	4	5	5	5	6	5	6	7	6	6	5	2	6	5	6	4	6	2	7	5	4	3	5	5	6	6	4	4
1	23	4	Internal Medicine	5	6	7	7	5	5	2	7	7	7	7	5	2	7	5	5	5	6	5	6	6	7	7	5	6	5	6	7	5	6	6	5	5	5	5	5	5	3	5	5	5	5	5	6	6	5
1	23	4	Surgery	6	5	6	6	4	4	5	6	4	5	6	5	3	5	5	6	5	5	5	5	5	6	6	5	5	4	5	6	6	6	5	4	3	5	6	5	5	6	5	4	5	6	6	6	5	6
2	23	4	Emergency Medicine	6	7	5	6	4	4	4	6	7	7	7	6	2	7	5	5	6	6	3	4	4	6	7	6	6	7	7	3	5	2	5	6	6	4	6	6	6	6	4	2	5	6	5	3	6	4
2	23	4	Paediatric Medicine	3	6	1	5	5	4	4	3	5	6	5	6	4	5	4	3	6	6	4	4	6	5	6	5	6	6	6	5	6	4	5	6	5	5	3	2	3	3	1	6	5	5	4	2	6	5
1	23	4	Obstetrics and Gynaecology	5	7	4	6	4	4	4	5	6	6	5	7	5	5	4	4	5	5	6	5	5	5	5	5	4	4	5	4	4	3	5	3	6	5	6	4	5	4	5	3	6	6	5	5	5	5
1	23	4	Emergency Medicine	6	7	1	7	6	5	4	6	6	6	7	6	1	6	5	5	7	7	2	6	6	6	7	7	4	7	7	1	7	6	7	7	4	6	6	6	7	6	4	3	6	6	6	5	5	6
2	23	5	Internal Medicine	6	7	2	7	5	4	7	7	6	7	7	7	7	5	3	5	7	7	6	5	5	7	7	3	7	7	7	7	5	7	6	7	3	3	7	7	6	5	7	6	7	7	6	6	7	6
2	24	4	Surgery	4	7	7	7	1	1	1	7	7	7	7	6	5	7	1	1	7	7	7	5	7	6	7	5	7	5	7	7	5	5	5	5	1	3	7	7	5	7	7	1	7	7	4	5	7	6
1	23	4	Emergency Medicine	5	7	5	5	3	4	5	5	6	7	5	5	7	6	3	5	5	5	3	3	3	3	5	4	2	6	5	6	2	5	7	1	7	2	5	2	5	3	1	7	5	3	5	1	7	3
1	23	4	Obstetrics and Gynaecology	7	7	6	7	6	7	7	7	5	7	7	7	6	1	7	7	7	7	2	7	7	7	7	7	1	7	7	2	7	7	7	7	6	7	7	7	1	7	7	7	7	7	7	7	7	7
1	24	4	Obstetrics and Gynaecology	4	5	7	6	5	2	6	7	7	7	7	4	7	7	1	1	7	7	7	1	5	6	7	7	7	7	5	7	6	1	4	1	1	5	7	1	1	4	7	1	7	7	1	7	6	7
1	23	4	Orthopaedics	7	7	1	7	5	5	7	5	7	7	7	7	6	5	3	7	6	7	5	4	5	7	6	7	7	6	7	5	5	7	5	7	7	7	7	5	7	5	2	7	7	7	6	7	7	7
2	23	4	Psychiatry	5	6	3	5	5	4	5	3	6	7	6	5	7	7	4	6	6	6	2	4	5	7	7	6	4	6	6	5	5	6	5	6	6	4	7	5	7	5	7	5	5	7	7	5	5	6
1	24	4	Internal Medicine	5	6	3	5	2	5	3	6	5	6	6	6	2	6	5	5	6	6	5	5	5	6	6	6	5	6	6	7	5	5	5	5	4	5	3	5	4	6	5	4	5	3	4	5	5	5
2	23	5	Obstetrics and Gynaecology	5	7	5	6	5	5	6	6	5	6	7	5	7	7	4	5	5	5	7	4	5	5	5	5	3	5	7	7	5	7	5	5	3	5	6	5	7	5	5	4	5	6	6	6	6	5
1	23	4	Anaesthesiology	7	6	2	7	4	7	5	7	7	7	7	7	5	3	7	7	7	5	2	5	5	6	6	6	1	6	6	3	6	1	5	6	6	4	6	1	7	6	2	1	7	7	6	5	7	7
3	24	4	Surgery	5	7	4	7	4	5	6	6	7	7	5	6	7	5	5	6	4	7	6	4	4	7	7	7	7	5	6	6	5	2	4	7	3	4	6	6	2	7	1	1	7	7	2	7	6	5
2	88	4	Psychiatry	4	4	5	6	3	4	2	6	6	5	3	5	2	5	4	5	6	6	6	3	5	5	6	5	6	6	6	5	4	4	4	4	4	4	4	3	6	4	3	4	4	5	4	4	5	4
1	23	4	Internal Medicine	5	5	2	7	5	6	5	1	7	6	3	5	3	1	4	4	6	6	1	6	6	3	6	5	3	6	6	2	5	2	6	5	7	5	6	6	6	2	6	3	6	6	7	4	6	6
2	24	4	Orthopaedics	5	7	4	5	5	3	3	5	5	7	6	7	7	3	4	5	5	6	1	4	7	5	5	5	7	5	6	7	4	2	6	5	5	3	6	3	4	3	5	2	6	6	5	5	7	3
1	22	4	Surgery	6	5	6	7	3	3	4	4	7	6	6	6	4	7	5	7	7	5	4	4	7	7	6	7	1	7	7	6	7	7	5	5	2	6	6	6	3	7	6	2	7	6	3	6	6	6
2	23	4	Cardiology	6	6	3	5	4	4	6	3	5	5	5	5	6	6	5	6	5	6	5	5	6	5	5	5	5	5	5	5	5	5	5	5	6	3	6	3	4	4	2	4	6	3	4	4	6	5
1	23	4	Orthopaedics	5	7	2	5	4	4	4	3	5	5	5	7	7	4	4	5	5	7	2	5	5	5	7	5	4	6	5	2	6	4	5	3	5	5	5	4	3	5	4	3	5	6	4	4	6	4
1	22	3	EYE/ENT	5	5	5	5	5	5	5	5	5	5	5	5	5	5	4	5	4	5	5	4	4	4	4	5	3	5	5	4	5	4	5	4	4	4	4	4	4	4	4	4	5	4	5	5	5	4
2	22	3	Surgery	4	5	5	6	5	3	6	7	5	6	6	5	5	7	4	7	5	7	6	5	5	6	7	6	6	6	7	7	5	7	5	7	5	7	6	2	6	4	7	6	6	7	5	5	7	7
2	23	3	Internal Medicine	4	7	3	7	6	6	4	1	1	7	7	7	6	5	4	6	7	7	1	5	6	7	7	5	1	7	7	3	7	4	7	7	7	7	7	7	5	7	7	7	7	7	7	7	7	4
1	23	3	Paediatric Medicine	5	5	3	6	4	5	5	5	5	5	3	3	3	5	5	5	5	5	2	5	5	5	5	5	5	5	5	5	5	2	5	5	3	3	6	6	5	5	5	3	5	5	5	5	5	6
1	23	4	Psychiatry	5	5	6	5	4	4	6	6	6	6	5	5	7	7	5	6	6	6	5	4	5	5	5	5	5	5	5	6	4	5	5	4	3	3	4	4	4	4	4	4	4	4	4	4	4	4
2	22	3	Internal Medicine	7	7	6	7	7	7	6	5	5	6	5	5	4	6	5	5	6	5	6	4	6	3	5	3	4	5	4	7	5	4	6	5	4	4	5	5	3	6	5	4	4	5	5	5	2	5
2	23	4	Surgery	6	7	3	5	4	4	6	5	5	7	4	5	5	2	5	4	7	6	1	5	6	6	6	4	7	4	5	1	6	4	5	5	6	4	7	4	7	4	5	3	5	5	6	6	3	5
2	22	3	Internal Medicine	3	5	7	6	3	4	7	7	6	6	6	5	5	7	4	6	5	5	4	3	4	6	7	5	7	6	7	7	4	6	4	5	4	5	7	5	4	4	6	4	6	7	4	5	5	4
2	22	4	EYE/ENT	5	7	6	5	6	5	6	6	5	6	7	6	6	6	5	5	7	6	6	5	6	6	5	6	5	6	5	6	5	6	6	6	4	5	7	6	3	6	5	3	6	6	6	5	6	5
1	22	3	Paediatric Medicine	5	4	5	5	3	3	4	5	4	6	6	4	5	5	4	5	5	5	4	4	4	5	6	6	3	5	5	6	5	5	4	5	3	6	6	5	5	4	6	4	6	5	5	4	6	6
1	22	3	Internal Medicine	6	5	5	5	5	5	5	5	5	5	5	5	5	5	5	5	5	5	5	5	5	5	5	5	5	5	5	5	5	5	5	5	3	5	5	5	3	6	5	3	5	5	5	5	5	5
2	23	3	Surgery	5	5	6	6	4	4	5	5	5	6	5	5	4	6	4	4	5	5	6	5	5	5	5	5	4	5	5	7	4	5	4	5	4	5	5	4	5	5	5	4	5	5	5	5	5	5
2	22	4	EYE/ENT	4	7	7	7	1	1	7	5	5	7	5	5	7	7	1	5	5	6	4	5	6	6	6	3	7	5	6	6	4	7	5	7	4	5	3	1	1	1	5	7	7	7	3	7	7	7
2	22	3	EYE/ENT	4	7	2	6	4	2	4	3	4	5	6	4	4	1	4	5	4	5	3	6	6	5	5	7	2	4	6	6	5	2	5	6	5	6	7	1	5	2	3	6	6	5	4	4	7	7
2	24	4	Emergency Medicine	5	5	2	5	4	4	3	4	5	5	5	5	4	4	5	5	4	5	3	5	5	5	5	5	5	5	5	5	5	5	5	5	6	5	5	5	5	3	4	6	5	5	4	5	6	5
1	23	3	Emergency Medicine	5	6	5	6	4	5	6	6	6	7	7	7	7	5	5	7	6	7	6	5	5	6	6	6	5	6	6	6	5	7	5	5	3	6	6	5	3	5	6	2	6	6	5	5	4	5
2	23	4	Orthopaedics	5	5	5	5	5	5	5	5	5	5	5	5	5	4	4	5	5	5	4	4	4	5	5	5	2	5	5	7	5	4	4	4	3	3	5	2	4	5	3	4	5	4	5	4	6	4
1	22	3	Paediatric Medicine	7	7	1	7	7	7	7	7	7	7	7	7	7	7	7	7	7	7	2	7	7	7	7	7	7	7	7	7	7	7	7	7	7	6	7	6	7	7	7	7	7	7	7	7	7	7
1	22	3	Surgery	5	5	3	5	5	5	5	5	5	5	5	4	5	5	5	5	5	5	3	5	5	5	5	5	5	5	5	5	5	5	5	5	5	5	5	5	3	5	5	3	5	5	5	5	5	5
1	23	3	Paediatric Medicine	2	6	2	4	4	3	2	5	7	7	7	7	5	4	1	6	5	6	3	4	4	7	5	5	2	5	7	4	2	6	4	5	3	6	5	2	6	3	5	3	7	7	4	5	6	5
2	23	4	Psychiatry	5	7	4	5	4	4	4	5	5	7	5	4	4	7	4	6	4	5	5	4	3	5	5	5	5	4	5	7	3	3	3	3	5	3	4	4	4	4	4	5	5	4	4	5	6	4
2	23	3	EYE/ENT	4	5	7	5	4	4	5	5	7	5	5	5	5	5	5	5	7	5	5	5	5	6	6	5	5	5	5	5	6	4	3	6	6	4	4	5	2	4	5	3	5	5	5	5	5	5
2	23	3	EYE/ENT	3	6	6	6	4	4	4	4	5	6	5	5	5	6	6	5	5	6	5	6	5	5	5	5	3	5	5	6	5	6	6	6	3	4	4	5	3	5	3	3	5	5	5	5	5	5
2	22	3	EYE/ENT	4	5	3	5	4	4	4	5	4	5	5	4	5	5	4	5	5	5	4	4	5	4	5	4	5	4	4	5	4	4	4	5	4	4	5	4	5	5	5	5	5	5	5	5	5	5
1	22	3	Internal Medicine	4	7	6	7	4	4	5	6	6	6	7	5	5	7	5	5	6	6	5	4	5	6	7	6	5	6	7	7	5	4	4	3	4	7	5	7	4	7	6	5	6	5	4	6	7	4
2	22	3	Paediatric Medicine	5	6	4	5	5	5	5	5	4	6	6	6	7	5	4	6	5	7	3	5	5	6	6	5	4	4	6	6	5	6	4	5	6	4	7	4	4	5	5	5	5	6	4	4	7	5
1	23	4	Orthopaedics	4	7	4	7	5	4	4	7	7	6	6	7	7	3	6	4	7	7	5	7	7	7	7	7	4	7	7	7	7	2	6	5	5	6	6	6	6	7	1	7	6	6	6	7	6	3
2	23	3	Paediatric Medicine	5	6	5	7	5	6	5	7	6	7	7	6	7	7	6	5	6	7	6	6	7	7	7	7	7	6	7	7	6	5	5	5	2	6	5	5	5	6	5	3	5	6	6	7	7	6
2	23	4	EYE/ENT	4	4	3	5	5	4	2	5	5	6	5	4	6	7	2	6	3	6	3	6	6	6	5	4	5	4	4	5	3	2	5	5	3	1	4	1	4	1	1	3	6	5	4	5	1	2
2	23	3	Paediatric Medicine	5	6	3	5	5	3	5	5	5	6	6	5	6	4	3	4	5	6	4	4	5	6	6	4	5	4	5	5	5	5	5	5	5	4	6	5	6	3	5	4	5	5	5	5	5	4
2	23	3	Paediatric Medicine	4	6	7	7	4	4	4	7	6	7	7	4	3	6	3	5	5	6	7	4	4	6	6	6	6	6	7	6	4	5	3	5	4	4	4	5	6	5	3	6	5	5	5	5	5	5
2	23	3	Internal Medicine	6	6	3	6	6	6	6	3	5	6	5	6	5	3	5	6	6	6	3	6	6	6	6	6	3	6	6	4	5	4	6	6	5	4	4	5	5	6	4	4	5	5	6	6	6	6
1	23	4	Surgery	5	5	5	5	5	5	5	5	6	5	6	5	5	5	5	5	5	5	5	4	5	5	4	5	5	5	5	4	4	5	5	4	3	4	4	3	4	5	4	3	5	5	4	4	5	5
2	22	3	Surgery	4	5	2	6	6	5	6	1	4	6	6	5	5	1	5	4	5	5	1	5	5	5	5	4	2	5	5	4	5	5	5	5	6	5	6	4	7	4	5	3	5	6	6	6	5	5
1	23	3	Paediatric Medicine	4	7	5	6	4	3	3	4	5	5	5	5	5	6	3	4	5	6	7	3	5	5	6	3	5	4	5	6	4	4	4	5	4	3	6	4	5	6	4	4	4	4	3	4	4	5
1	23	3	Surgery	6	6	4	6	4	2	6	6	6	6	6	5	6	6	2	6	5	6	5	4	6	6	6	6	6	4	6	6	4	6	4	6	2	6	6	2	4	6	5	1	6	5	3	6	6	4
1	23	4	Orthopaedics	7	6	6	5	5	6	6	5	6	6	6	6	6	6	6	7	6	6	6	5	6	6	7	6	6	6	5	6	6	6	5	6	2	6	5	7	2	6	6	2	6	6	6	6	7	6
2	22	4	Orthopaedics	7	7	7	7	5	6	6	6	6	6	7	7	7	6	7	7	7	5	2	5	7	7	7	7	7	6	5	6	6	7	7	6	2	6	2	5	3	6	4	2	5	5	6	6	6	6
2	23	3	Paediatric Medicine	6	6	2	6	6	6	6	2	5	6	6	6	5	2	6	6	6	6	2	6	6	6	6	6	5	6	6	3	6	6	6	6	6	6	6	5	7	5	6	3	6	6	6	6	6	6
1	22	3	EYE/ENT	5	5	6	5	4	5	5	4	5	6	6	6	7	5	5	5	6	6	4	5	5	5	5	5	5	6	6	7	5	5	5	5	2	5	4	4	4	5	5	3	5	5	3	3	5	4
1	21	3	EYE/ENT	7	7	7	5	3	4	7	7	7	7	7	7	5	7	4	7	5	7	7	7	5	7	5	7	7	5	7	7	4	6	4	7	1	7	7	7	1	7	7	1	7	7	7	7	7	7
2	22	4	EYE/ENT	4	7	7	6	4	2	3	7	7	7	6	6	5	7	4	4	4	6	7	4	4	4	4	4	4	4	4	7	4	6	6	3	2	3	6	2	2	2	2	2	4	4	4	4	4	4
1	22	3	Surgery	5	7	7	7	3	2	7	7	7	7	7	7	7	7	6	7	7	7	6	5	5	7	7	5	7	7	7	6	3	7	5	5	4	6	7	3	7	7	7	1	7	6	2	7	7	7
2	23	4	Anaesthesiology	5	7	6	5	3	4	4	6	6	5	6	5	4	6	3	5	3	5	6	3	4	5	5	5	7	5	5	7	4	4	5	2	6	4	6	4	2	5	2	3	5	2	4	5	4	3
1	22	3	Internal Medicine	6	7	5	6	5	3	5	5	6	7	7	7	7	7	7	7	7	7	5	4	5	6	6	6	5	6	7	6	7	7	7	5	2	3	5	4	4	5	5	3	5	5	4	6	6	5
1	22	3	Emergency Medicine	6	6	4	6	5	6	5	6	4	6	6	6	5	5	5	5	6	6	6	6	6	6	6	6	5	6	6	7	6	6	6	6	2	6	6	6	2	6	5	3	5	5	6	5	6	5
2	21	3	Internal Medicine	4	7	7	4	2	4	1	7	3	6	7	6	1	7	4	1	1	4	7	2	2	5	7	1	1	1	7	7	3	1	1	7	4	2	4	3	3	3	6	1	7	6	4	7	7	7
2	23	4	Internal Medicine	5	5	7	7	1	5	2	7	7	5	5	4	7	7	3	5	5	6	7	1	5	5	5	5	7	5	5	7	4	4	1	6	5	6	5	4	6	6	5	3	5	6	4	4	7	4
2	24	5	Internal Medicine	6	6	6	6	6	6	7	6	6	7	6	6	5	6	6	6	6	6	6	6	6	6	6	6	5	6	6	6	6	6	6	6	2	6	7	6	3	6	6	2	6	6	6	6	6	6
1	25	5	Surgery	5	5	4	6	5	5	4	5	5	6	6	5	6	7	5	5	6	6	5	5	5	5	6	5	5	6	5	5	5	5	5	5	4	4	6	4	3	5	4	5	5	5	5	5	5	5
1	25	5	Primary Care Medicine	7	7	1	7	7	7	7	1	7	7	7	7	7	7	7	7	7	7	1	7	7	7	7	7	7	7	7	1	7	1	7	7	7	1	7	1	7	7	1	1	7	7	7	7	7	7
2	25	5	Primary Care Medicine	6	7	6	7	4	4	7	7	6	6	6	6	6	6	4	5	5	4	2	6	6	6	6	6	6	6	6	4	6	6	6	6	6	5	6	6	7	6	6	5	6	6	6	6	6	4
2	26	5	Internal Medicine	6	7	4	7	5	4	7	5	7	7	7	6	5	6	6	6	6	7	4	6	6	5	7	7	7	5	5	7	7	7	6	5	7	3	6	3	4	6	7	2	6	7	5	5	6	6
2	25	5	Surgery	5	7	5	7	6	5	6	7	7	7	6	7	6	5	5	5	6	6	5	6	6	6	6	5	6	7	7	6	6	7	6	7	3	5	6	5	6	5	6	3	6	7	7	5	5	5
2	25	5	Internal Medicine	6	7	2	7	4	6	7	6	7	7	7	7	1	7	6	7	7	7	7	5	7	7	7	7	7	7	7	7	7	6	6	6	2	6	6	6	2	7	6	2	6	7	6	7	7	6
1	25	5	Surgery	5	7	3	7	5	6	6	7	7	5	7	6	7	2	4	6	7	7	2	6	6	6	7	5	7	7	7	2	6	1	6	7	2	5	7	6	1	4	7	5	7	7	7	6	1	7
1	25	5	Internal Medicine	4	6	4	6	5	3	7	7	6	7	7	6	7	7	4	5	4	5	6	5	6	5	5	5	6	5	6	7	5	6	5	4	4	5	3	3	3	2	2	5	5	6	5	5	6	4
2	25	5	Internal Medicine	4	6	1	5	4	4	1	1	1	4	4	4	1	7	4	4	5	7	4	6	5	7	7	5	5	5	5	1	6	6	5	5	6	5	5	3	7	1	3	1	6	6	6	5	6	6
1	25	3	Internal Medicine	4	5	2	6	4	2	5	5	5	5	6	6	4	6	4	5	5	5	4	4	5	4	6	3	5	5	5	6	5	1	6	5	4	2	5	2	5	4	5	5	5	6	5	5	3	4
1	25	5	Emergency Medicine	5	6	3	6	6	6	6	3	4	6	6	6	6	6	6	6	6	6	3	6	6	6	6	6	4	6	6	5	6	5	6	6	2	5	6	6	4	6	6	3	6	6	6	6	6	6
1	26	5	Obstetrics and Gynaecology	4	4	4	4	4	4	4	4	4	4	4	4	4	4	4	4	4	4	4	4	4	4	4	4	4	4	4	4	4	4	4	4	4	4	4	4	4	4	4	4	4	4	4	4	4	4
2	23	4	Obstetrics and Gynaecology	3	6	4	6	3	3	1	3	6	5	5	6	7	7	3	4	7	7	4	3	5	5	7	4	4	7	7	7	5	7	4	4	6	3	6	4	4	7	7	4	5	4	5	4	7	4
2	23	3	Anaesthesiology	4	6	7	4	4	3	4	6	6	6	6	5	6	6	3	4	5	5	4	4	4	5	6	5	6	5	5	6	4	6	4	5	4	4	5	3	4	3	4	4	5	5	3	3	5	3
1	22	3	Anaesthesiology	7	7	7	6	3	6	6	7	7	5	6	5	7	7	7	7	7	7	5	6	6	7	7	7	7	7	6	5	6	5	5	3	2	5	6	3	2	6	3	2	6	6	6	6	4	2
1	22	4	Psychiatry	5	7	6	7	4	4	5	6	7	6	7	5	7	5	4	7	6	5	5	4	6	5	5	7	6	7	6	4	6	5	5	2	2	6	5	5	4	6	4	5	6	4	4	6	7	4
1	22	3	EYE/ENT	7	7	1	6	4	5	6	6	7	7	7	7	7	5	7	7	7	7	2	7	7	7	7	7	7	7	7	4	7	1	6	6	5	5	5	4	7	5	2	2	6	6	6	6	7	5
2	21	3	EYE/ENT	4	7	5	6	4	2	3	6	2	5	6	6	6	7	2	5	3	5	2	4	5	6	5	6	5	6	6	7	3	5	3	6	6	4	7	4	4	5	7	6	6	7	6	5	6	4
1	23	3	Anaesthesiology	4	4	4	4	5	5	6	6	5	5	5	5	5	6	5	5	5	5	5	6	5	6	6	5	5	5	5	6	6	6	5	3	6	3	3	5	3	5	5	3	5	5	5	4	4	4
2	22	3	Surgery	5	6	6	5	4	3	5	6	5	5	6	4	6	6	2	4	5	3	5	4	4	5	5	4	2	5	5	7	4	7	3	6	2	6	6	2	6	3	6	6	5	5	5	2	6	6
2	22	3	Internal Medicine	4	6	5	5	4	4	6	5	6	6	6	5	5	6	4	5	5	5	6	5	6	5	7	5	7	5	7	5	5	6	6	6	2	5	4	4	4	5	6	2	5	5	4	4	5	5
2	23	3	Surgery	5	7	7	6	4	4	2	7	7	5	7	6	4	7	5	5	7	7	6	4	7	6	7	7	6	6	7	7	5	5	6	7	6	7	7	3	5	5	3	3	7	6	3	6	7	6
2	25	5	Surgery	6	7	4	7	4	3	5	6	7	7	7	6	5	7	4	5	7	7	3	5	7	7	7	5	7	7	6	7	6	5	6	5	3	2	7	4	6	4	4	1	5	6	4	4	7	5
2	22	3	Paediatric Medicine	5	7	3	7	5	1	7	7	7	7	7	6	7	6	1	7	6	7	4	5	7	6	7	7	7	7	6	5	6	7	4	7	3	6	2	5	1	6	7	3	6	4	1	3	7	5
2	23	4	Orthopaedics	5	7	2	7	5	4	5	4	5	6	6	7	7	2	4	5	7	6	4	6	6	6	6	5	2	7	7	4	7	5	6	6	6	6	6	6	6	5	7	4	6	6	6	6	7	6
2	25	5	Internal Medicine	5	6	5	5	5	4	6	6	5	7	6	6	6	4	5	5	6	6	6	4	5	6	6	5	5	5	5	6	5	4	4	5	3	5	6	4	3	4	7	2	7	7	5	5	5	6
2	23	4	Anaesthesiology	5	7	5	7	4	5	5	5	7	7	7	7	5	4	6	7	7	7	4	7	7	7	7	7	7	5	6	4	5	4	5	5	6	6	7	7	7	2	7	4	7	7	4	7	7	5
2	23	3	Orthopaedics	5	5	6	5	3	2	6	6	6	7	7	3	6	7	2	4	5	3	7	2	3	5	5	4	6	6	6	7	2	6	2	5	3	6	6	6	4	4	5	4	3	5	3	4	6	4
2	23	4	Orthopaedics	5	7	6	7	7	4	7	6	6	7	7	4	7	7	4	5	5	7	7	7	7	6	7	4	7	5	7	7	5	6	6	6	1	7	7	5	4	6	7	7	7	7	4	7	7	7
1	23	4	Surgery	7	7	6	6	2	4	5	6	5	5	6	6	7	4	6	5	6	6	7	4	4	6	6	5	7	6	6	7	4	6	6	5	2	6	6	6	4	6	6	2	7	7	6	7	6	6
2	23	4	Psychiatry	5	6	4	6	4	4	5	5	5	6	5	5	4	4	5	5	4	5	4	5	4	4	5	5	6	5	6	5	4	4	5	5	5	5	4	4	3	4	5	4	5	6	5	6	6	5
2	22	4	Orthopaedics	4	6	2	5	4	2	5	2	7	7	6	4	2	7	2	4	2	6	5	2	3	4	6	2	4	3	6	6	4	2	4	2	4	2	6	3	2	4	2	6	4	5	2	4	4	4
2	22	3	Obstetrics and Gynaecology	6	7	6	6	5	6	7	6	6	7	7	6	7	6	5	5	7	7	3	5	7	7	7	7	7	7	7	4	6	6	5	7	4	5	7	6	6	5	6	2	6	7	4	6	6	6
2	22	3	EYE/ENT	3	6	4	5	2	2	5	5	7	7	7	2	6	6	3	2	3	6	4	3	3	7	6	4	7	4	7	5	4	5	3	5	4	5	6	3	1	3	4	3	5	5	1	2	7	3
2	23	4	Anaesthesiology	5	6	6	5	4	2	5	5	7	6	6	6	5	6	3	4	5	5	5	4	5	5	6	6	5	5	5	6	4	3	5	5	2	5	5	4	6	3	5	3	5	5	5	5	5	5
2	23	4	Obstetrics and Gynaecology	3	7	7	6	1	1	7	7	6	7	7	5	7	7	1	5	3	5	7	1	3	4	6	5	6	3	7	7	3	3	3	7	1	6	7	6	3	4	4	3	4	4	4	6	6	6
2	23	3	EYE/ENT	5	6	3	5	3	2	3	5	6	5	6	4	3	7	2	2	5	2	6	4	4	6	6	3	5	6	5	7	3	3	3	6	4	7	6	7	3	5	7	6	5	7	3	6	6	7
2	22	4	Obstetrics and Gynaecology	5	7	4	6	4	4	3	5	4	7	7	5	3	7	4	5	5	5	7	4	4	7	7	5	5	4	7	7	4	7	5	5	2	3	7	4	5	3	7	5	7	7	7	7	7	7
1	23	4	Psychiatry	5	6	2	5	4	2	7	4	6	7	7	5	7	2	2	4	6	7	2	5	4	6	6	3	6	7	7	7	5	6	4	3	5	6	7	7	6	5	7	5	7	7	7	7	7	7
1	25	5	Emergency Medicine	3	4	6	6	4	6	6	6	7	6	5	6	5	6	4	7	7	7	7	4	6	6	5	4	4	6	6	6	5	6	5	2	4	5	7	4	2	6	4	3	3	4	5	3	5	4
2	25	5	Paediatric Medicine	4	5	4	5	4	4	7	5	5	5	7	6	5	7	5	4	4	6	3	4	5	5	7	4	5	4	5	3	4	7	4	4	5	4	4	3	3	4	7	2	5	6	6	5	6	5
1	25	5	Surgery	5	6	6	6	6	3	5	3	2	7	6	6	6	2	6	7	7	7	2	7	7	7	7	7	7	7	6	5	7	1	5	6	7	2	7	2	7	5	7	2	6	6	6	6	6	6
2	25	5	Internal Medicine	4	6	5	7	6	5	6	5	4	5	5	7	4	5	5	5	7	5	3	5	6	6	7	5	4	4	7	6	6	4	5	6	4	5	5	6	4	5	6	5	4	6	6	4	5	6
2	23	3	Paediatric Medicine	4	5	4	4	5	3	4	5	4	6	5	6	5	5	5	4	4	4	4	5	6	5	5	6	5	5	5	5	5	5	5	7	4	4	5	4	2	5	4	4	4	5	4	4	6	6
2	22	3	EYE/ENT	6	7	6	7	6	5	6	7	5	6	6	5	5	7	5	6	6	6	6	6	6	5	5	6	6	6	6	6	7	7	6	5	2	5	7	5	2	2	3	2	6	6	5	5	7	5
2	22	3	Surgery	6	7	4	6	5	5	5	4	6	6	6	6	7	5	5	7	7	7	4	5	7	7	7	7	6	7	7	5	5	6	6	5	6	5	5	5	5	4	4	4	6	6	5	6	6	6
1	21	3	Internal Medicine	5	5	5	6	4	4	4	5	5	5	5	6	3	5	4	6	5	5	4	4	5	5	5	5	5	5	5	6	5	5	5	5	4	5	5	5	4	5	5	4	5	5	5	5	5	5
2	22	3	EYE/ENT	5	7	5	7	5	4	5	7	7	7	6	6	4	3	4	5	5	7	6	5	5	6	7	6	7	6	6	7	6	4	6	7	5	5	6	5	2	6	5	2	6	7	5	5	7	5
2	88	3	Internal Medicine	6	6	4	7	7	6	7	6	6	6	5	5	6	7	6	6	6	6	5	6	7	6	7	6	6	6	7	5	7	7	6	3	4	6	4	4	5	6	5	3	6	6	6	6	6	6
1	22	3	Internal Medicine	2	5	6	6	2	1	4	6	6	7	7	4	5	7	2	2	4	6	7	2	2	3	7	4	4	5	6	7	5	7	4	5	1	6	5	1	7	5	2	3	6	6	5	5	5	5
1	26	5	Surgery	6	4	1	7	7	7	2	1	6	6	6	6	7	2	5	5	6	6	1	7	7	6	6	7	4	7	7	2	5	5	7	7	4	7	5	7	5	6	6	3	6	7	6	7	3	5
2	22	3	Internal Medicine	5	6	3	7	5	5	6	5	5	5	7	7	5	5	5	5	5	6	3	6	6	6	7	4	5	5	5	5	6	6	5	5	6	4	7	4	6	4	3	4	5	5	6	5	6	5
2	22	3	Internal Medicine	5	7	7	6	4	3	7	7	7	7	7	5	7	6	4	4	6	6	5	5	5	6	7	5	6	7	7	7	5	7	5	4	3	5	6	3	3	4	5	5	5	3	3	5	5	4
2	22	3	Internal Medicine	7	7	5	6	4	4	6	5	7	7	7	6	7	5	4	7	6	7	5	6	6	6	6	6	7	6	6	5	5	7	6	5	3	4	5	5	3	6	4	3	7	6	6	7	4	5
2	23	3	Paediatric Medicine	4	5	4	6	4	3	5	5	4	6	5	5	6	4	4	4	4	6	3	5	5	6	6	5	6	5	5	7	4	6	5	4	5	2	7	2	6	4	3	4	6	5	5	5	5	5
2	22	3	Surgery	4	5	3	3	4	5	6	5	6	6	6	6	5	5	4	4	5	4	5	4	5	4	5	5	5	5	5	6	5	4	5	4	4	4	5	5	4	5	6	5	5	5	6	5	4	4
2	22	3	EYE/ENT	6	6	6	6	5	5	6	5	5	5	5	5	5	5	5	5	5	5	2	5	5	5	5	5	5	5	5	5	5	5	5	5	4	5	5	5	4	5	4	4	5	4	5	5	5	5
2	21	3	EYE/ENT	5	6	6	4	5	3	5	7	5	5	6	5	6	5	3	5	5	6	4	3	5	7	6	5	6	5	6	3	5	3	5	4	4	3	6	3	4	4	3	5	5	6	3	4	5	5
2	22	3	EYE/ENT	7	7	3	7	5	5	1	5	6	7	7	7	7	1	7	7	4	7	1	7	7	7	7	7	7	7	7	3	7	1	7	4	7	7	7	1	6	5	5	7	6	4	7	7	6	7
2	22	3	EYE/ENT	5	5	4	5	5	4	5	6	6	6	7	5	4	6	4	5	5	5	3	6	7	5	5	5	4	6	5	5	6	4	7	3	4	5	7	2	4	5	3	3	5	5	4	6	4	4
3	22	3	EYE/ENT	5	5	4	6	4	2	3	6	2	6	5	4	4	7	3	6	3	3	4	4	4	5	4	4	3	4	4	4	3	2	3	5	4	5	4	3	3	6	4	6	5	3	4	5	6	4
1	22	3	Internal Medicine	3	2	1	2	2	2	3	6	6	6	6	6	6	6	2	5	3	6	5	3	3	5	5	3	6	5	6	2	5	2	4	6	2	1	6	1	3	2	5	1	7	7	3	3	1	6
1	22	3	Paediatric Medicine	5	6	4	6	5	4	6	5	6	6	6	5	5	6	4	5	6	6	6	4	5	6	6	4	5	5	6	5	4	6	5	6	3	6	6	5	4	5	3	3	6	6	4	3	6	4
2	21	3	Surgery	5	5	6	6	6	5	5	5	6	5	6	5	4	5	5	5	6	5	6	5	5	5	5	5	5	5	5	5	5	5	5	5	3	5	5	5	2	6	5	3	4	5	6	5	5	5
2	88	3	Surgery	3	6	5	4	4	3	5	5	5	5	6	5	6	6	4	4	5	6	5	4	4	5	5	5	5	5	5	6	4	5	4	5	3	4	5	3	3	5	5	3	4	5	3	5	5	4
2	23	3	Internal Medicine	6	7	5	7	6	4	7	6	7	7	6	6	5	7	5	5	7	7	4	6	5	7	7	6	6	5	7	3	7	6	6	7	6	3	7	4	6	5	3	4	7	7	5	4	7	4
1	22	3	Paediatric Medicine	5	5	3	5	5	5	6	3	5	6	6	5	2	3	4	5	6	5	2	5	5	3	6	6	4	7	5	4	4	3	5	5	2	3	6	6	2	2	3	6	5	7	3	5	6	3
1	22	3	Surgery	6	6	3	6	4	4	5	2	3	6	6	5	5	2	5	6	5	5	5	6	5	6	6	6	5	5	6	6	5	5	5	4	3	6	5	3	5	5	5	3	5	5	5	3	6	6
1	22	3	Internal Medicine	5	5	2	6	5	5	4	4	6	7	6	5	5	6	5	3	4	6	2	5	5	5	7	5	6	4	7	4	5	5	5	6	6	3	7	2	6	3	2	2	6	6	6	2	5	5
2	23	3	EYE/ENT	4	5	4	6	4	4	5	5	4	5	7	5	5	5	4	4	4	4	4	4	4	4	4	4	4	4	4	4	4	4	4	4	4	4	4	4	4	4	4	4	4	4	4	4	4	4
2	22	4	Psychiatry	5	5	4	5	4	4	4	5	5	5	5	5	4	5	4	5	5	5	3	4	4	5	5	5	5	5	5	5	4	5	4	5	4	5	5	5	4	4	5	4	5	5	5	5	5	5
1	23	4	Emergency Medicine	4	6	5	7	1	3	1	3	3	6	4	3	3	5	4	4	6	4	5	3	4	3	4	4	4	6	4	5	4	2	2	5	2	3	7	3	2	4	5	6	3	4	3	6	5	3
2	24	5	Internal Medicine	5	7	5	7	5	4	3	6	4	5	5	5	6	6	6	6	6	6	6	5	4	5	4	5	6	6	5	6	5	5	4	5	5	6	5	5	3	6	5	5	5	5	5	5	5	5
1	25	5	Internal Medicine	4	4	6	5	2	2	2	6	6	6	5	4	2	7	2	2	5	5	7	4	4	5	6	4	3	2	6	7	4	7	5	5	2	2	7	2	2	5	2	1	7	6	3	7	5	5
1	22	3	Surgery	6	6	5	7	6	6	5	6	6	6	6	7	7	7	6	6	6	6	4	6	6	6	6	6	5	6	6	4	6	5	7	7	4	5	6	5	4	6	6	2	7	6	7	7	6	5
2	22	3	Surgery	5	5	5	5	5	4	6	5	6	6	6	5	6	6	5	5	5	5	5	4	4	4	5	5	6	6	6	7	5	6	3	5	2	4	6	4	2	4	4	2	6	4	3	5	5	4
2	22	3	Internal Medicine	7	7	7	7	2	2	4	7	6	7	5	4	7	7	1	6	2	6	4	2	2	7	7	7	5	4	7	7	3	6	4	5	5	5	6	6	4	4	4	3	6	6	3	5	5	5
1	23	3	Paediatric Medicine	5	6	6	4	3	2	5	6	6	7	6	4	6	6	6	7	4	6	7	3	5	6	6	6	6	5	7	7	4	5	3	4	5	6	6	2	2	6	3	6	6	6	4	5	6	6
[truncated: 35 more columns]
